# Supplementary material for: Lanthanide-Dependent Methanol Dehydrogenases of XoxF4 and XoxF5 Clades Are Differentially Distributed Among Methylotrophic Bacteria and They Reveal Different Biochemical Properties
Source: Front Microbiol. 2018 Jun 26;9:1366. doi: 10.3389/fmicb.2018.01366 (PMC6028718; doi:10.3389/fmicb.2018.01366)
Supplement: TABLE S1 — List of Methylophilaceae genomes and genomic bins included in this study. [file Table_1.XLSX]

## Sheet: Sheet1
taxon_oid	Domain	Status	Study Name	Genome Name / Sample Name	Sequencing Center	IMG Genome ID	Genome Size * assembled	Gene Count * assembled
2642422600	Bacteria	Draft	Microbial High Throughput Culturing Laboratory at LSU	Betaproteobacterium LSUCC0135	Argonne National Laboratory	2642422600	2106879	2162
2503283018	Bacteria	Permanent Draft	Betaproteobacterium sp. KB13	Betaproteobacterium sp. KB13	J. Craig Venter Institute (JCVI)	2503283018	1333209	1420
2663762675	Bacteria	Permanent Draft	Planktonic freshwater isolates	Candidatus Methylopumilus planktonicus MMS-2-53	University of Zurich	2663762675	1356411	1448
2663762678	Bacteria	Permanent Draft	Planktonic freshwater isolates	Candidatus Methylopumilus turicensis MMS-10A-171	University of Zurich	2663762678	1755001	1788
637000165	Bacteria	Finished	Methylobacillus flagellatus KT	Methylobacillus flagellatus KT	DOE Joint Genome Institute (JGI)	637000165	2971517	2824
2585427884	Bacteria	Permanent Draft	Genome sequencing of Methylobacillus glycogenes JCM 2850	Methylobacillus glycogenes JCM 2850	University of Tokyo	2585427884	3248999	3631
2657245330	Bacteria	Permanent Draft	Genomic Encyclopedia of Type Strains, Phase III (KMG-III): the genomes of soil and plant-associated and newly described type strains	Methylobacillus rhizosphaerae Ca-68	DOE Joint Genome Institute (JGI)	2657245330	2368811	2359
2744054926	Bacteria	Permanent Draft	Methylobacillus sp. MM2 genome sequencing	Methylobacillus sp. MM2	University of East Anglia	2744054926	2934662	2928
2512564015	Bacteria	Permanent Draft	Genomes of fifty methylotrophs isolated from Lake Washington	Methylophilaceae bacterium 11	DOE Joint Genome Institute (JGI)	2512564015	2786829	2656
2634166237	Bacteria	Permanent Draft	Freshwater sediment methanotrophic microbial communities from Lake Washington under simulated oxygen tension	Methylophilaceae-40 (UID3888)	DOE Joint Genome Institute (JGI)	2634166237	1302667	1447
2634166239	Bacteria	Permanent Draft	Freshwater sediment methanotrophic microbial communities from Lake Washington under simulated oxygen tension	Methylophilaceae-49 (UID203)	DOE Joint Genome Institute (JGI)	2634166239	1632950	1854
2634166250	Bacteria	Permanent Draft	Freshwater sediment methanotrophic microbial communities from Lake Washington under simulated oxygen tension	Methylophilaceae-55 (UID3888)	DOE Joint Genome Institute (JGI)	2634166250	3005349	2894
2634166272	Bacteria	Permanent Draft	Freshwater sediment methanotrophic microbial communities from Lake Washington under simulated oxygen tension	Methylophilaceae-8 (UID203)	DOE Joint Genome Institute (JGI)	2634166272	1828390	1992
2687453630	Bacteria	Finished	Comparative genomics of methylotrophic (OM43) Methylophilales bacteria from the Red Sea	Methylophilales bacterium MBRS-H7	King Abdullah University of Science and Technology (KAUST)	2687453630	1352885	1466
2687453631	Bacteria	Finished	Comparative genomics of methylotrophic (OM43) Methylophilales bacteria from the Red Sea	Methylophilales bacterium MBRSF5	King Abdullah University of Science and Technology (KAUST)	2687453631	1352914	1466
2687453564	Bacteria	Finished	Comparative genomics of methylotrophic (OM43) Methylophilales bacteria from the Red Sea	Methylophilales bacterium MBRSG12	King Abdullah University of Science and Technology (KAUST)	2687453564	1352831	1466
2710264521	Bacteria	Permanent Draft	Soil microbial communities from Rifle, Colorado, USA	Methylophilales bacterium RIFCSPHIGHO2_02_FULL_57_10	DOE Joint Genome Institute (JGI)	2710264521	1173063	1399
639857020	Bacteria	Permanent Draft	Methylophilales sp. HTCC2181	Methylophilales sp. HTCC2181	J. Craig Venter Institute (JCVI)	639857020	1304428	1377
2518645588	Bacteria	Permanent Draft	Genomic Encyclopedia of Type Strains, Phase I: the one thousand microbial genomes (KMG-I) project	Methylophilus methylotrophus ATCC 53528	DOE Joint Genome Institute (JGI)	2518645588	2862261	2740
2634166224	Bacteria	Permanent Draft	Freshwater sediment methanotrophic microbial communities from Lake Washington under simulated oxygen tension	Methylophilus methylotrophus-127-1 (UID203)	DOE Joint Genome Institute (JGI)	2634166224	2524710	2423
2634166225	Bacteria	Permanent Draft	Freshwater sediment methanotrophic microbial communities from Lake Washington under simulated oxygen tension	Methylophilus methylotrophus-127-2 (UID203)	DOE Joint Genome Institute (JGI)	2634166225	2706582	2600
2634166230	Bacteria	Permanent Draft	Freshwater sediment methanotrophic microbial communities from Lake Washington under simulated oxygen tension	Methylophilus methylotrophus-129-1 (UID203)	DOE Joint Genome Institute (JGI)	2634166230	2995534	2946
2634166231	Bacteria	Permanent Draft	Freshwater sediment methanotrophic microbial communities from Lake Washington under simulated oxygen tension	Methylophilus methylotrophus-129-2 (UID203)	DOE Joint Genome Institute (JGI)	2634166231	2330742	2238
2634166246	Bacteria	Permanent Draft	Freshwater sediment methanotrophic microbial communities from Lake Washington under simulated oxygen tension	Methylophilus methylotrophus-55 (UID3888)	DOE Joint Genome Institute (JGI)	2634166246	2904013	2780
2634166255	Bacteria	Permanent Draft	Freshwater sediment methanotrophic microbial communities from Lake Washington under simulated oxygen tension	Methylophilus methylotrophus-69 (UID3888)	DOE Joint Genome Institute (JGI)	2634166255	2913836	2806
2634166263	Bacteria	Permanent Draft	Freshwater sediment methanotrophic microbial communities from Lake Washington under simulated oxygen tension	Methylophilus methylotrophus-79 (UID3888)	DOE Joint Genome Institute (JGI)	2634166263	2920449	2808
2634166270	Bacteria	Permanent Draft	Freshwater sediment methanotrophic microbial communities from Lake Washington under simulated oxygen tension	Methylophilus methylotrophus-98 (UID3888)	DOE Joint Genome Institute (JGI)	2634166270	2667015	2565
2654588194	Bacteria	Permanent Draft	Genomic Encyclopedia of Type Strains, Phase III (KMG-III): the genomes of soil and plant-associated and newly described type strains		DOE Joint Genome Institute (JGI)	2654588194	2761335	2722
2517093014	Bacteria	Permanent Draft	Genomes of fifty methylotrophs isolated from Lake Washington	Methylophilus sp. #1	DOE Joint Genome Institute (JGI)	2517093014	2969148	2841
2516143014	Bacteria	Permanent Draft	Genomes of fifty methylotrophs isolated from Lake Washington	Methylophilus sp. 5	DOE Joint Genome Institute (JGI)	2516143014	3033021	2900
2643221826	Bacteria	Permanent Draft	Genome sequencing of Arabidopsis leaf and root microbiota representing the majority of bacterial species in their natural communities	Methylophilus sp. Leaf414	Max Planck Institute for Plant Breeding Research	2643221826	3028624	2926
2643221828	Bacteria	Permanent Draft	Genome sequencing of Arabidopsis leaf and root microbiota representing the majority of bacterial species in their natural communities	Methylophilus sp. Leaf416	Max Planck Institute for Plant Breeding Research	2643221828	2940342	2801
2643221940	Bacteria	Permanent Draft	Genome sequencing of Arabidopsis leaf and root microbiota representing the majority of bacterial species in their natural communities	Methylophilus sp. Leaf459	Max Planck Institute for Plant Breeding Research	2643221940	2946678	2827
2579779095	Bacteria	Permanent Draft	Methylophilus sp. OH31	Methylophilus sp. OH31		2579779095	2932698	2808
2585427610	Bacteria	Permanent Draft	Genomes of fifty methylotrophs isolated from Lake Washington	Methylophilus sp. Q8	DOE Joint Genome Institute (JGI)	2585427610	2900053	2779
2667527566	Bacteria	Finished	Methylophilus sp. TWE2 genome sequencing	Methylophilus sp. TWE2	Fudan University	2667527566	3079044	2937
2648501562	Bacteria	Permanent Draft	Lentic enriched actinobacterial communities from dystrophic bog Grosse Fuchskuhle, Brandenburg, Germany	Methylophylaceae FNED7-bin-24	DOE Joint Genome Institute (JGI)	2648501562	1345554	1461
2517287022	Bacteria	Permanent Draft	Genomes of fifty methylotrophs isolated from Lake Washington	Methylotenera mobilis #13	DOE Joint Genome Institute (JGI)	2517287022	2803787	2713
644736388	Bacteria	Finished	CSP_300136_795817	Methylotenera mobilis JLW8	DOE Joint Genome Institute (JGI)	644736388	2547570	2400
2634166221	Bacteria	Permanent Draft	Freshwater sediment methanotrophic microbial communities from Lake Washington under simulated oxygen tension	Methylotenera mobilis-123 (UID3888)	DOE Joint Genome Institute (JGI)	2634166221	2204204	2339
2634166242	Bacteria	Permanent Draft	Freshwater sediment methanotrophic microbial communities from Lake Washington under simulated oxygen tension	Methylotenera mobilis-49 (UID203)	DOE Joint Genome Institute (JGI)	2634166242	2424617	2450
2634166240	Bacteria	Permanent Draft	Freshwater sediment methanotrophic microbial communities from Lake Washington under simulated oxygen tension	Methylotenera mobilis-49 (UID3888)	DOE Joint Genome Institute (JGI)	2634166240	2965008	3005
2634166253	Bacteria	Permanent Draft	Freshwater sediment methanotrophic microbial communities from Lake Washington under simulated oxygen tension	Methylotenera mobilis-63 (UID3888)	DOE Joint Genome Institute (JGI)	2634166253	1645626	1797
2634166260	Bacteria	Permanent Draft	Freshwater sediment methanotrophic microbial communities from Lake Washington under simulated oxygen tension	Methylotenera mobilis-76-1 (UID203)	DOE Joint Genome Institute (JGI)	2634166260	2438723	2434
2634166262	Bacteria	Permanent Draft	Freshwater sediment methanotrophic microbial communities from Lake Washington under simulated oxygen tension	Methylotenera mobilis-76-2 (UID203)	DOE Joint Genome Institute (JGI)	2634166262	3001309	3167
2516493026	Bacteria	Permanent Draft	Genomes of fifty methylotrophs isolated from Lake Washington	Methylotenera sp. 1P/1	DOE Joint Genome Institute (JGI)	2516493026	2747525	2655
2519899510	Bacteria	Permanent Draft	Genomes of fifty methylotrophs isolated from Lake Washington	Methylotenera sp. 73s	DOE Joint Genome Institute (JGI)	2519899510	2608589	2464
2585427607	Bacteria	Permanent Draft	Genomes of fifty methylotrophs isolated from Lake Washington	Methylotenera sp. G11	DOE Joint Genome Institute (JGI)	2585427607	2545099	2423
2582581869	Bacteria	Permanent Draft	Genomes of fifty methylotrophs isolated from Lake Washington	Methylotenera sp. L2L1	DOE Joint Genome Institute (JGI)	2582581869	2641989	2498
2590828815	Bacteria	Permanent Draft	Genomes of fifty methylotrophs isolated from Lake Washington	Methylotenera sp. N17	DOE Joint Genome Institute (JGI)	2590828815	2753666	2672
2711768247	Bacteria	Permanent Draft	Soil microbial communities from Rifle, Colorado, USA	Methylotenera sp. RIFCSPLOWO2_02_FULL_45_14	DOE Joint Genome Institute (JGI)	2711768247	2125049	2128
2582580502	Bacteria	Permanent Draft	Genomes of fifty methylotrophs isolated from Lake Washington	Methylotenera versatilis #7	DOE Joint Genome Institute (JGI)	2582580502	2503174	2401
646564551	Bacteria	Finished	CSP_300136_795817	Methylotenera versatilis 301, JCM 17579	DOE Joint Genome Institute (JGI)	646564551	3059871	2858
644736389	Bacteria	Finished	CSP_300136_795817	Methylovorus glucosetrophus SIP3-4	DOE Joint Genome Institute (JGI)	644736389	3082007	2976
649633068	Bacteria	Finished	Methylovorus sp. MP688	Methylovorus sp. MP688	Beijing Genomics Institute (BGI)	649633068	2862391	2765
