# Supplementary material for: Lanthanide-Dependent Methanol Dehydrogenases of XoxF4 and XoxF5 Clades Are Differentially Distributed Among Methylotrophic Bacteria and They Reveal Different Biochemical Properties
Source: Front Microbiol. 2018 Jun 26;9:1366. doi: 10.3389/fmicb.2018.01366 (PMC6028718; doi:10.3389/fmicb.2018.01366)
Supplement: TABLE S2 — List of non-Methylophilaceae genomes included in this study. [file Table_2.XLSX]

## Sheet: Sheet1
taxon_oid	Domain	Status	Study Name	Genome Name / Sample Name	Sequencing Center	IMG Genome ID	Genome Size * assembled	Gene Count * assembled
2517434012	Bacteria	Permanent Draft	Genomes of fifty methylotrophs isolated from Lake Washington	Ancylobacter sp. FA202	DOE Joint Genome Institute (JGI)	2517434012	5354552	4964
2562617052	Bacteria	Permanent Draft	Genomes of fifty methylotrophs isolated from Lake Washington	Bosea sp. 117	DOE Joint Genome Institute (JGI)	2562617052	4635764	4344
2516653076	Bacteria	Permanent Draft	Genomes of fifty methylotrophs isolated from Lake Washington	Hyphomicrobium sp. 802	DOE Joint Genome Institute (JGI)	2516653076	4333578	4268
2545824543	Bacteria	Permanent Draft	Genomes of fifty methylotrophs isolated from Lake Washington	Hyphomicrobium sp. 99	DOE Joint Genome Institute (JGI)	2545824543	4108307	4013
2565956506	Bacteria	Draft	Genomes of fifty methylotrophs isolated from Lake Washington	Labrys methylaminiphilus JLW10	DOE Joint Genome Institute (JGI)	2565956506	7517092	7014
2563366535	Bacteria	Permanent Draft	Genomes of fifty methylotrophs isolated from Lake Washington	Methylobacter tundripaludum 21/22	DOE Joint Genome Institute (JGI)	2563366535	4665210	4239
2574179704	Bacteria	Permanent Draft	Genomes of fifty methylotrophs isolated from Lake Washington	Methylobacter tundripaludum 31/32	DOE Joint Genome Institute (JGI)	2574179704	5047546	4669
2546825546	Bacteria	Permanent Draft	Genomes of fifty methylotrophs isolated from Lake Washington	Methylobacterium sp. 10	DOE Joint Genome Institute (JGI)	2546825546	4982370	4748
2516143002	Bacteria	Permanent Draft	Genomes of fifty methylotrophs isolated from Lake Washington	Methylobacterium sp. 77	DOE Joint Genome Institute (JGI)	2516143002	4664957	4387
2517434007	Bacteria	Permanent Draft	Genomes of fifty methylotrophs isolated from Lake Washington	Methylobacterium sp. 88A	DOE Joint Genome Institute (JGI)	2517434007	4889301	4651
2563366505	Bacteria	Permanent Draft	Genomes of fifty methylotrophs isolated from Lake Washington	Methylocystis sp. LW5	DOE Joint Genome Institute (JGI)	2563366505	4760983	4469
2516143012	Bacteria	Permanent Draft	Genomes of fifty methylotrophs isolated from Lake Washington	Methylomonas sp. 11b	DOE Joint Genome Institute (JGI)	2516143012	5412720	5086
2561511042	Bacteria	Permanent Draft	Genomes of fifty methylotrophs isolated from Lake Washington	Methylomonas sp. LW13	DOE Joint Genome Institute (JGI)	2561511042	5200804	4806
2522125151	Bacteria	Permanent Draft	Genomes of fifty methylotrophs isolated from Lake Washington	Methylomonas sp. MK1	DOE Joint Genome Institute (JGI)	2522125151	5233591	4851
2541046934	Bacteria	Permanent Draft	Genomes of fifty methylotrophs isolated from Lake Washington	Methylopila sp. 73B	DOE Joint Genome Institute (JGI)	2541046934	4382767	4215
2516653050	Bacteria	Permanent Draft	Genomes of fifty methylotrophs isolated from Lake Washington	Methylopila sp. M107	DOE Joint Genome Institute (JGI)	2516653050	4453493	4275
2517093044	Bacteria	Permanent Draft	Genomes of fifty methylotrophs isolated from Lake Washington	Methylosarcina lacus LW14	DOE Joint Genome Institute (JGI)	2517093044	4384919	4047
2517093011	Bacteria	Permanent Draft	Genomes of fifty methylotrophs isolated from Lake Washington	Methylosinus sp. LW3	DOE Joint Genome Institute (JGI)	2517093011	5090474	4763
2516493024	Bacteria	Permanent Draft	Genomes of fifty methylotrophs isolated from Lake Washington	Methylosinus sp. LW4	DOE Joint Genome Institute (JGI)	2516493024	4824446	4496
2582581241	Bacteria	Permanent Draft	Genomes of fifty methylotrophs isolated from Lake Washington	Methylosinus sp. PW1	DOE Joint Genome Institute (JGI)	2582581241	5128790	4924
2516653080	Bacteria	Permanent Draft	Genomes of fifty methylotrophs isolated from Lake Washington	Methyloversatilis discipulorum FAM1	DOE Joint Genome Institute (JGI)	2516653080	4306529	4012
2517287017	Bacteria	Permanent Draft	Integrating microbial diversity and function in nature: metabolic versatility of methylotrophic Rhodocyclales	Methyloversatilis discipulorum RZ18-153	DOE Joint Genome Institute (JGI)	2517287017	4251015	4005
2517093041	Bacteria	Permanent Draft	Integrating microbial diversity and function in nature: metabolic versatility of methylotrophic Rhodocyclales	Methyloversatilis discipulorum RZ94	DOE Joint Genome Institute (JGI)	2517093041	4304808	4012
651324073	Bacteria	Permanent Draft	Integrating microbial diversity and function in nature: metabolic versatility of methylotrophic Rhodocyclales	Methyloversatilis universalis FAM5	Washington University in St. Louis	651324073	4234613	3980
2515154210	Bacteria	Permanent Draft	Integrating microbial diversity and function in nature: metabolic versatility of methylotrophic Rhodocyclales	Methyloversatilis universalis Fam500	DOE Joint Genome Institute (JGI)	2515154210	4220164	3912
2517287025	Bacteria	Permanent Draft	Genomes of fifty methylotrophs isolated from Lake Washington	Paracoccus sp. N5	DOE Joint Genome Institute (JGI)	2517287025	4354541	4284
2585427599	Bacteria	Permanent Draft	Genomes of fifty methylotrophs isolated from Lake Washington	Pseudomonas sp. 11/12A	DOE Joint Genome Institute (JGI)	2585427599	6778451	6376
2517093040	Bacteria	Permanent Draft	Genomes of fifty methylotrophs isolated from Lake Washington	Xanthobacter sp. 126	DOE Joint Genome Institute (JGI)	2517093040	5472264	5195
2574179791	Bacteria	Permanent Draft	Genomes of fifty methylotrophs isolated from Lake Washington	Xanthobacter sp. 91	DOE Joint Genome Institute (JGI)	2574179791	5376828	5036
2519899517	Bacteria	Permanent Draft	Genomes of fifty methylotrophs isolated from Lake Washington	Xanthobacteraceae bacterium 501b	DOE Joint Genome Institute (JGI)	2519899517	5108628	4709
